# Supplementary material for: Magnetic-Controlled Microrobot: Real-Time Detection and Tracking through Deep Learning Approaches
Source: Micromachines (Basel). 2024 Jun 5;15(6):756. doi: 10.3390/mi15060756 (PMC11205840; doi:10.3390/mi15060756)
Supplement: Supplementary file 1 [file micromachines-15-00756-s001.zip]

Archive with 10 entries (10 files):
- figs1.png
- figs2.png
- figs3.png
- figs4.png
- figs5.png
- Supplementary Information S1.pdf
- Sup_video_1.mp4
- Sup_video_2.mp4
- Sup_video_3.mp4
- Sup_video_4.mp4
